# Supplementary material for: Phenotyping and Identification of Molecular Markers Associated with Leaf Rust Resistance in the Wheat Germplasm from Kazakhstan, CIMMYT and ICARDA
Source: Plants (Basel). 2023 Jul 27;12(15):2786. doi: 10.3390/plants12152786 (PMC10421303; doi:10.3390/plants12152786)
Supplement: Supplementary file 1 [file plants-12-02786-s001.zip]

Archive with 1 entries (1 files):
- plants-2443329-supplementary.pdf
